# Supplementary material for: The 12-Year Experience of the Hungarian Pancreatic Study Group
Source: J Clin Med. 2025 Feb 18;14(4):1362. doi: 10.3390/jcm14041362 (PMC11855942; doi:10.3390/jcm14041362)
Supplement: Supplementary file 1 [file jcm-14-01362-s001.zip]

Archive with 1 entries (1 files):
- jcm-3464742-supplementary.pdf
